# Supplementary material for: Novel predators emit novel cues: a mechanism for prey naivety towards alien predators
Source: Sci Rep. 2017 Nov 27;7:16377. doi: 10.1038/s41598-017-16656-z (PMC5703908; doi:10.1038/s41598-017-16656-z)
Supplement: Supplementary file 2 — Supplementary material_Data 1 [file 41598_2017_16656_MOESM2_ESM.xlsx]

## Sheet: Urine
Peak #	1	2	3	4	5	6	7	8	9	10	11	12	13	14	15	16	17	18	19	20	21	22	23	24	25	27	28	29	30	31	32	33	34	35	36	37	38	39	40	41	42	43	44	45	46	47	48	49	50
CA_UR_F1_A	0	0	0	0	0	0	0	0	0	0	0	0	0.0122189	0	0	0	0	0	0.00279374	0	0	0	0	0	0	0	0	0.0177	0	0	0	0	0	0	0.00217859	0	0	0	0	0	0	0	0	0	0	0	0	0	0
CA_UR_F2_A	0	0	0	0	0	0	0	0	0	0	0	0	0.0438214	0	0	0	0	0	0	0	0	0	0	0	0	0	0	0.00219105	0	0	0	0	0	0	0.00125194	0	0	0	0	0	0	0	0	0.000463058	0	0	0	0	0
CA_UR_F3_A	0	0	0	0	0	0	0	0	0	0	0	0	0.0106918	0	0	0	0	0	0.00230708	0	0	0	0	0	0	0	0	0.00853651	0	0	0	0	0	0	0	0	0	0	0	0	0	0	0	0	0	0.00153999	0	0	0
CA_UR_F5_A	0	0	0	0	0	0	0	0	0	0	0	0	0.0183382	0	0	0	0	0	0	0	0	0	0	0	0	0	0	0.00272359	0	0	0	0	0	0	0.00409282	0	0	0	0	0	0	0	0	0.0029742	0	0	0	0	0.0155337
CA_UR_F6_A	0	0	0	0	0	0	0	0	0	0	0	0	0.0217461	0	0	0	0	0	0	0	0	0	0	0	0	0	0	0.00320979	0	0	0	0	0	0	0.00216065	0	0	0	0	0	0	0	0	0.000734273	0	0	0	0	0.00295339
DE_UR_DIEM_A	0	0.10822	0	0.0143897	0.0182604	0.021788	0	0.22859	0.052462	0	0	0	0	0.0428187	0.0117053	0.0594087	0	0	0.00578586	0.0112495	0	0	0	0	0	0.107272	0	0.115237	0	0	0.170656	0.0574088	0	0.0331947	0	0	0	0	0	0	0	0	0	0.00952466	0.010517	0	0	0.0721818	0.0171064
DE_UR_FRAS_A	0	0	0	0	0.00708654	0.0201526	0	0	0.0155545	0	0	0	0	0.0103469	0.0107577	0.0529601	0	0	0	0.00729286	0	0	0	0	0	0.254449	0	0.0590915	0	0	0.0223568	0.0495763	0	0.0185171	0	0	0	0	0	0	0	0	0	0.0314866	0	0	0	0.160183	0.0614613
DE_UR_JACK_A	0	0	0	0	0.0102607	0.0176025	0	0	0.0256544	0	0	0	0	0.0139471	0.00688986	0.0462602	0	0	0.00336367	0.00796135	0	0	0	0	0	0.167475	0	0.0360161	0	0	0.344687	0.0462419	0	0.0246887	0	0	0	0.00154616	0	0	0	0	0	0.0461528	0.0128724	0	0	0.152405	0
DE_UR_NINA_A	0	0	0	0	0.00993579	0.0238935	0	0	0.0089027	0	0	0	0	0.0100434	0.0118276	0.0478604	0	0	0.00477271	0.0143486	0	0	0	0	0	0.15889	0	0.025039	0	0	0.104049	0.0706642	0	0.028587	0	0	0	0	0	0	0	0	0	0.038181	0.0113182	0	0	0.133773	0.0363291
DE_UR_PIX_A	0	0	0	0	0.0157844	0.0499245	0	0	0.0391973	0	0	0	0	0	0	0.0227965	0	0	0.00803972	0	0	0	0	0	0	0.100418	0	0.022905	0	0	0.0119088	0.0720206	0	0.0377199	0	0	0	0.00283569	0	0	0	0	0	0	0	0	0	0.0138979	0.0110025
DE_UR_SMITH_A	0	0	0	0	0.00591309	0.0111212	0	0	0.00694743	0	0	0	0	0.0631353	0.0405169	0.287884	0	0	0	0	0	0	0	0	0	0.0821662	0	0.226316	0	0	0.00721485	0.0271285	0	0	0	0	0	0.00150456	0	0	0	0	0	0.129132	0	0	0	0.0992007	0.027637
DE_UR_WOOD1_A	0	0	0	0	0.0114122	0.0227193	0	0	0.00727269	0	0	0	0	0.0107763	0.0271688	0.100837	0	0	0.00539829	0	0	0	0	0	0	0.137614	0	0.0119616	0	0	1.47162	0.0413155	0	0.0191015	0	0	0	0	0	0	0.0454815	0	0	0.00351188	0.0287362	0	0	0.138061	0.021943
DI_UR_BARRA_A	0	0	0	0	0	0	0	0	0	0	0	0	0	0	0	0	0.0300077	0.00419813	0	0	0	0	0	0.00178879	0	0	0	0	0	0.0295409	0	0	0	0	0	0.00288586	0	0	0	0.0087849	0	0	0	0	0	0	0.0211366	0	0.0026088
DI_UR_BLINKY_A	0	0	0	0	0.00168305	0.0051451	0	0	0	0	0	0	0	0	0	0	0.0516864	0.00856473	0	0	0	0	0	0	0	0	0	0	0	0.0537429	0	0.00465451	0	0.00426845	0	0	0	0	0	0	0	0	0	0	0	0	0.0100174	0	0
DI_UR_DURRA_A	0	0	0	0	0	0	0	0	0	0	0	0	0	0	0	0	0.512038	0.0704816	0	0	0	0.00394364	0	0	0	0	0	0	0	0.359478	0	0	0	0	0	0	0	0	0	0	0	0	0	0	0	0	0.0701585	0	0.00556021
DI_UR_MALOO_A	0	0.0180927	0	0	0.0120193	0.0045849	0	0	0	0	0	0	0	0.00718755	0	0	0.176301	0.0031489	0	0	0	0.00317369	0	0	0	0	0	0	0	0.0725939	0.00447907	0.0138655	0	0.00962623	0	0	0	0	0	0	0	0	0	0.00375127	0	0	0.0259823	0	0
DI_UR_MIRRI_A	0	0	0	0	0	0	0	0	0	0	0	0	0	0	0	0	0.033547	0.00274578	0	0	0	0	0	0	0	0	0	0	0	0.00661625	0	0	0	0	0	0	0	0	0	0	0	0	0	0	0	0	0.0040655	0	0.00486327
DI_UR_PANG_A	0	0	0	0	0	0	0	0	0	0	0	0	0	0	0	0	0.308836	0.064099	0	0	0	0	0	0	0	0	0	0	0	0.343243	0	0	0	0	0.00760564	0	0	0	0	0	0	0	0	0	0	0	0.0212249	0	0.00980428
DI_UR_SHIRA_A	0.00729958	0	0	0	0	0	0	0	0	0.00897473	0	0	0	0	0	0	0.252811	0.00153543	0	0	0	0.00137456	0	0	0	0	0	0	0	0.178584	0	0	0	0	0.00118148	0	0	0	0	0	0	0	0	0	0	0	0.0266478	0	0.00720445
DO_UR_CARA_A	0	0	0	0	0	0	0	0	0	0	0	0	0	0.00437671	0	0	0.376903	0.00812129	0	0	0	0.00312942	0	0	0	0	0	0.000989391	0	0.181016	0	0	0	0	0.008385	0	0	0	0	0	0	0	0	0.00213017	0	0	0.0317019	0.00815254	0.00566725
DO_UR_F1_A	0	0	0	0	0	0	0	0	0	0	0	0	0	0.0033285	0	0	0.455881	0.00316211	0	0	0	0	0	0	0	0	0	0.00433879	0	0.219796	0	0	0	0	0	0	0	0	0	0	0	0	0	0.00255456	0	0	0.0163674	0	0.00395207
DO_UR_F2_A	0	0	0	0	0	0	0	0	0	0	0	0	0	0.00164781	0	0	0.0588314	0	0	0	0	0	0	0	0	0	0	0.00875778	0	0.00137394	0	0	0	0	0.00111658	0	0	0	0	0	0	0	0	0	0	0	0.00298448	0	0.00382278
DO_UR_F3_A	0	0	0	0	0	0	0	0	0	0	0	0	0.0243491	0	0	0	0.360489	0.0036527	0	0	0	0.00219874	0	0	0	0	0	0.00142026	0	0.14206	0	0	0	0	0.00532674	0	0	0	0	0	0	0	0	0.00252233	0	0	0.023746	0	0.00713767
DO_UR_M1_A	0	0	0	0	0	0	0	0	0	0	0	0	0.013853	0.00277006	0	0	0.164777	0	0	0	0	0	0	0	0	0	0	0.00843275	0	0.0141666	0	0	0	0	0	0	0	0	0	0	0	0	0	0.00236128	0	0	0.0179475	0	0
EQU_UR_F1_A	0	0	0	0	0	0	0	0	0	0	0	0	0	0	0	0	0	0	0	0	0	0	0	0	0	0	0	0	0	0	0	0	0	0	0.00104287	0	0	0	0	0	0	0	0	0	0	0	0	0.00206724	0
EQU_UR_F2_A	0	0	0	0	0	0	0	0	0	0	0	0	0	0.00299513	0	0	0	0	0	0	0	0	0	0	0	0	0	0	0	0	0	0	0	0	0	0	0	0	0	0	0	0	0	0	0	0	0	0.00442872	0.00316523
EQU_UR_M1_A	0	0	0	0	0	0	0	0	0	0	0	0	0	0	0	0	0	0	0	0	0	0	0	0	0	0	0	0	0.0354889	0	0	0	0.00248496	0	0	0	0	0	0	0	0	0	0.0095081	0.0029623	0	0	0	0.0202385	0
FO_UR_RA1_A	0	0	0.294786	0	0	0.0425547	0	0	0.01879	0	0	0	0	0.398939	0	0	0	0	0.17215	0	0.402623	0	0	0.0613965	0	0.075471	0	0.0418232	0	0	0.00715655	0.0595819	0	0.0176123	0.0129417	0.805005	0	0	0.17294	0.133094	0	0	0	0.0235813	0	0	0.548449	0	2.20723
FO_UR_RA2_A	0	0	0.0730908	0	0.012745	0.0331346	0	0	0.0115611	0	0	0	0	0.0569409	0	0	0	0.0468137	0.0173781	0	0	0.0447217	0	0	0	0.169753	0	0.0454947	0	0.266989	0.0071911	0.0655261	0	0	0.0570052	0	0.731422	0	0	0	0	0.176045	0	0.0228177	0	0	16.8918	0.252142	0.26378
FO_UR_RA3_A	0	0	0.136839	0	0	0.0226784	0	0	0.0182665	0	0	0	0	0.154556	0.0525378	0.200426	0	0	0.0372552	0	0	0	0	0	0	0.0812681	0	0.0254876	0	0	0.00788678	0.0664801	0	0.0349402	0.00628695	0	0.0645891	0	0	0	0	0	0	0	0	0	0.274104	0.0146929	0.0180044
FO_UR_RA4_A	0	0	0.069568	0	0.0601993	0.569517	0	0	0.0929416	0	0	0	0	0.164005	0	0	0	0	0.0293864	0	0	0	0	0.33304	0	0.120254	0	0.057981	0	0	17.6673	1.73193	0	0	0.166947	1.20782	0	1.5221	0	1.89272	0	0.322441	0	0.191853	0.786208	0	9.29372	0.401738	0.402817
FO_UR_ROXY_A	0	0	0	0	0	0	0	0	0	0	0	0	0	0.00514424	0	0	0	0	0	0	0	0	0	0	0	0	0	0.00112461	0	0	0.00221995	0.00195131	0	0	0.00256539	0	0.00530031	0	0	0	0	0	0	0.00243335	0	0	0.0705347	0	0.0457519
TQU_UR_FF1_A	0	0	0	0	0.211743	7.59215	1.42109	0	0.15303	0	0.0386597	0.123791	0	0	0.121045	0.289464	0	0	0	0.250514	0	0	0	0	1.2188	0.425275	1.1479	0.0326165	0	0	0	2.37852	0	0.70929	0	0	0	0	0	0	0	0	0	0	0	0	0	0.630634	0
TQU_UR_FF2_A	0	0	0	0	0.160257	2.33164	4.37772	0	0.0917518	0	0	0	0	0	0	0.129429	0	0	0	0.248558	0	0	0	0	2.5007	0.887032	1.87805	0	0	0	0	4.65334	0	1.24691	0	0	0	0	0	0	0	0	0	0	0	0	0	0	0
TQU_UR_FF3_A	0	0	0	0	0	0.0908745	0	0	0	0	0	0	0	0	0	0.737853	0	0	0	0	0	0	0	0	0	0	0	0.0390351	0	0	0	0.303594	0	0.0738408	0	0	0	0	0	0	0	0	0	0	0	0	0	0	1.15324
TQU_UR_FM1_A	0	0	0	0	4.52934	3.96901	3.59755	0	0.191844	0	0.411493	0	0	0	1.32973	0.331892	0	0	0	0.299027	0	0	0.250876	0	2.33774	0.746946	1.4511	0.135199	0.28052	0	0	2.06922	0	0.66573	0	0	0	0	0	0	0	0	0.132632	0	0	0	0	1.50763	0
TQU_UR_FM2_A	0	0	0	0	0.560402	6.71904	4.7984	0	0.194037	0	0.0659706	0.265706	0	0	0.606396	0.426216	0	0	0	0.532546	0	0	0	0	3.88551	1.34447	3.06685	0	2.01035	0	0	6.83787	0	2.47037	0	0	0	0	0	0	0	0	0	0.141213	0	0	0	0.484126	0
TQU_UR_FM3_A	0	0	0	0	0.135437	2.98836	2.25658	0	0.102769	0	0.0471176	0	0	0	0.179779	0.191729	0	0	0	0.373441	0	0	0	0	2.70612	1.08243	2.18947	0	2.02437	0	0	5.59402	0	1.99665	0	0	0	0	0	0	0	0	0	0.15487	0	0	0	0	0
[truncated: 275 more columns]

## Sheet: Urine factors
Sample	Marsupial or placental	Predator species	Sex	Desexed?	Age	Source	Donor	Volume of sample (ml)	Duration of storage at -20°C (days)	Duration of storage at -80°C (days)	Total storage duration (days)
CA_UR_F1_A	Placental	Cat	Female	Entire	Adult	Domestic	RSPCA	1	7	15	22
CA_UR_F2_A	Placental	Cat	Female	Entire	Adult	Domestic	RSPCA	1	8	14	22
CA_UR_F3_A	Placental	Cat	Female	Entire	Juvenile	Domestic	RSPCA	1	3	14	17
CA_UR_F5_A	Placental	Cat	Female	Entire	Juvenile	Domestic	RSPCA	1	2	13	15
CA_UR_F6_A	Placental	Cat	Female	Entire	Juvenile	Domestic	RSPCA	1	7	19	26
DE_UR_DIEM_A	Marsupial	Devil	Male	Entire	Adult	Captive	Taronga Zoo	1	10	1	11
DE_UR_FRAS_A	Marsupial	Devil	Female	Entire	Adult	Captive	Taronga Zoo	1	14	1	15
DE_UR_JACK_A	Marsupial	Devil	Male	Entire	Adult	Captive	Taronga Zoo	1	14	2	16
DE_UR_NINA_A	Marsupial	Devil	Male	Entire	Adult	Captive	Taronga Zoo	1	13	3	16
DE_UR_PIX_A	Marsupial	Devil	Female	Entire	Adult	Captive	Taronga Zoo	1	10	2	12
DE_UR_SMITH_A	Marsupial	Devil	Male	Entire	Adult	Captive	Taronga Zoo	1	5	2	7
DE_UR_WOOD1_A	Marsupial	Devil	Male	Entire	Adult	Captive	Taronga Zoo	0.75	14	2	16
DI_UR_BARRA_A	Placental	Dingo	Male	Desexed	Adult	Domestic	J. Fechner	1	7	14	21
DI_UR_BLINKY_A	Placental	Dingo	Male	Entire	Adult	Domestic	L. Webley	1	8	8	16
DI_UR_DURRA_A	Placental	Dingo	Male	Entire	Adult	Captive	Bargo Sanctuary	0.25	Unknown	14	Unknown
DI_UR_MALOO_A	Placental	Dingo	Male	Entire	Juvenile	Domestic	L. March	1	4	14	18
DI_UR_MIRRI_A	Placental	Dingo	Female	Entire	Adult	Domestic	P. Page	1	5	14	19
DI_UR_PANG_A	Placental	Dingo	Male	Desexed	Adult	Captive	Bargo Sanctuary	0.25	Unknown	14	Unknown
DI_UR_SHIRA_A	Placental	Dingo	Female	Entire	Adult	Domestic	J. Fechner	1	13	20	33
DO_UR_CARA_A	Placental	Dog	Female	Desexed	Adult	Domestic	J. Carthey	1	0	14	14
DO_UR_F1_A	Placental	Dog	Female	Entire	Adult	Domestic	RSPCA	1	3	14	17
DO_UR_F2_A	Placental	Dog	Female	Entire	Adult	Domestic	RSPCA	1	3	15	18
DO_UR_F3_A	Placental	Dog	Female	Entire	Juvenile	Domestic	RSPCA	1	2	14	16
DO_UR_M1_A	Placental	Dog	Male	Entire	Adult	Domestic	RSPCA	1	8	14	22
EQU_UR_F1_A	Marsupial	Eastern quoll	Female	Entire	Adult	Captive	Secret Creek	1	0	15	15
EQU_UR_F2_A	Marsupial	Eastern quoll	Male	Entire	Adult	Captive	Secret Creek	1	0	15	15
EQU_UR_M1_A	Marsupial	Eastern quoll	Male	Entire	Adult	Captive	Secret Creek	1	0	15	15
FO_UR_RA1_A	Placental	Fox	Female	Entire	Adult	Wild	R. Ali	1	39	2	41
FO_UR_RA2_A	Placental	Fox	Male	Entire	Adult	Wild	R. Ali	1	29	3	32
FO_UR_RA3_A	Placental	Fox	Male	Entire	Adult	Wild	R. Ali	1	29	1	30
FO_UR_RA4_A	Placental	Fox	Female	Entire	Adult	Wild	R. Ali	1	0	0	0
FO_UR_ROXY_A	Placental	Fox	Female	Desexed	Adult	Domestic	S. Dewdney	1	0	0	0
TQU_UR_FF1_A	Marsupial	Tiger quoll	Female	Entire	Adult	Captive	Featherdale	1	3	16	19
TQU_UR_FF2_A	Marsupial	Tiger quoll	Female	Entire	Adult	Captive	Featherdale	0.25	3	16	19
TQU_UR_FF3_A	Marsupial	Tiger quoll	Female	Entire	Adult	Captive	Featherdale	0.85	3	16	19
TQU_UR_FM1_A	Marsupial	Tiger quoll	Male	Entire	Adult	Captive	Featherdale	0.25	3	17	20
TQU_UR_FM2_A	Marsupial	Tiger quoll	Male	Entire	Adult	Captive	Featherdale	0.25	3	17	20
TQU_UR_FM3_A	Marsupial	Tiger quoll	Male	Entire	Adult	Captive	Featherdale	0.85	3	16	19

## Sheet: Scats
Peak #	1	2	3	4	5	6	7	8	9	10	11	12	13	14	15	16	17	18	19	20	21	22	23	25	26	27	28	29	30	31	32	33	34	35	36	37	38	39	40	41	42	43	44	45	46	47	48	49	50
CA_SC_F1_A	0.0116867	0.0140745	0.0137265	0.0225116	0.00525816	0.0144926	0.027469	0.00243068	0.00872961	0.00827364	0.00660161	0	0.00577709	0	0.00553156	0.0120421	0.00621602	0	0.0436745	0.00776748	0.0103427	0.00627748	0.00293683	0	0.0145434	0	0	0.00348602	0	0	0	0.19909	0	0	0.0515658	0	0	0.00899155	0.00156105	0.0696857	0.00916544	0.0113947	0	0.759676	0.00748625	0.00892836	0.00548102	0.00734234	0.00459605
CA_SC_M1_A	0.0595238	0.0243081	0	0.204624	0	0.0101808	0.105397	0.0170384	0.867023	0	0.0169468	0	0.00911848	0	0.0152913	0	0.00971326	0.00276459	0.0069632	0.00556534	0	0.238965	0	0	0.0435694	0	0	0	0	0	0	0.0157681	0	0	0.0291593	0	0	0	0	0.0778846	0	0	0	0.189667	0.0167736	0.124105	0	0.0166719	0.016438
CA_SC_M2_A	0.0494446	0.015826	0.00358537	0.441636	0.0157065	0.138679	0.0991141	0.00710948	0.276347	0.0568195	0.0146739	0.00163918	0.0071249	0	0.0167969	0	0.00800484	0.00365452	0.0265467	0.0110442	0.00941349	0.112511	0.0230432	0	0.0148764	0	0	0	0	0	0	0.206845	0	0	0.0533807	0	0	0.0245162	0.00340141	0.0712211	0.0111858	0.0449224	0	0.274889	0.0221726	0.459531	0	0.143488	0.00417374
CA_SC_M3_A	0.00998996	0.0129073	0.0361193	0.0210093	0.00284209	0.00872547	0.0160872	0	0.0842152	0.0183286	0	0	0.00696026	0	0.00812195	0	0.00534771	0	0.00754122	0.0033518	0.00309342	0.0160398	0	0	0.0260741	0	0	0	0	0	0	0.0295699	0	0	0.0240535	0	0	0.0126226	0.00156687	0.0608252	0.00975382	0.00748522	0	0.0567284	0.00504906	0.0530767	0	0.0521668	0.0165805
CA_SC_M4_A	0	0.00841242	0.00590949	0.0132072	0	0.0137979	0.0085154	0	0.0147181	0.0199944	0.0141002	0	0	0	0	0	0.0190208	0	0.12497	0.0344668	0.054613	0.0204107	0.00441355	0	0.0140582	0	0	0	0	0	0	2.21891	0	0	0.207327	0	0	0	0	0.283596	0.0133191	0.0181821	0	0.200693	0.0141622	0.0235195	0	0.037256	0.00594565
CA_SC_SMUD_A	0.00216558	0.00309766	0.00233813	0.00389886	0	0.000931725	0.00922119	0	0.00216253	0.00265811	0.00983364	0	0.0132486	0	0.00319434	0	0	0.00139137	0.00167512	0.000400761	0.000686555	0.00393808	0.000819723	0	0.00371559	0	0	0	0	0	0	0.00826923	0	0	0.00426668	0	0	0	0.000924757	0.00341531	0	0.00202369	0	0.251141	0	0.0100763	0	0.00746081	0.00143197
DE_SC_ASLAN_A	0	0.276723	0	6.12784	0	0.0627115	0	0.0177904	0.203498	0	0.173102	0	0.170476	0	0	0.0406466	0	0.0345406	0	0	0	0.294408	0	0.018245	0	0	0	0	0	0	0	0.0928314	0	0	0.0492012	0	0.359433	0.759276	0.0227917	0.0818932	0	0	0	0.34438	0.115716	0.0785517	0.142202	0	0.0879617
DE_SC_BELLA_A	0	0.322644	0.0114554	3.14193	0	0.218462	0	0	0.482905	0	0.175814	0	0.415772	0.164037	0.00859573	0.0310737	0.372363	0.0271882	0.131345	0.0264621	0.118613	1.78689	0	0.0350882	0.149451	0.0473535	0	0	0	0	0	0.768858	0	0	0.0704635	0	0.114116	0.279279	0	0.0733934	0	0.0278973	0	0.714371	0	0	0.13811	0	0.0419889
DE_SC_FLYNN_A	0	0.0956375	0.00579436	2.51357	0	0.0288973	0	0.030296	0.215178	0	0.578899	0	0.695009	0	0	0.00917768	0	0.0861531	0.0649433	0	0	0.261802	0	0	0.0772439	0	0	0	0	0	0	0	0	0	0	0	0.025615	0.0460514	0.0155593	0.0277448	0	0	0	0.0465422	0.125775	0.063742	0.0402939	0	0.102003
DE_SC_LANCE_A	0.045664	0.0643995	0.0387152	0.821848	0.0644362	0.183829	0	0.0568969	0.108839	0	0.681521	0	0.497837	0.0714106	0	0.068225	0.161767	0.0870666	0.0638601	0.0137942	0.0441791	0.477914	0	0	0.126622	0	0	0	0	0	0	0.348404	0	0	0.133178	0	0.0544011	0.0939367	0.0172346	0.220284	0	0.0437745	0.0956098	0.152091	0.0520495	0.44002	0.343661	0	0.0783745
DE_SC_MISSY_A	0.15367	0.347133	0.0081785	6.1209	0	0.314101	0	0.0604146	2.67199	0	0.19931	0	0.228761	0.265394	0	0.062975	0.0518213	0.0343858	0.00720163	0.0119219	0	2.46104	0	0	0.553502	0	0	0	0	0	0.0653214	0.0381667	0	0	0.116557	0	0.133627	0.159893	0.020072	0.176542	0	0.0703263	0	0.418905	0.0416402	0.267376	0.217397	0	0.165582
DE_SC_NIB_A	0.00677672	0.00695956	0	0.0039965	0.00249807	0.00431184	0.0323109	0	0	0	0.00471694	0	0.00330028	0	0.00290265	0	0.00348612	0.0167867	0	0	0	0.00168887	0	0	0	0	0	0	0	0	0	0	0	0	0	0	0.00719241	0.00668767	0	0.00696085	0	0	0	0.0342082	0.00436155	0	0.134721	0	0
DE_SC_NONA_A	0.0163083	0.00858852	0.0211632	0.00101537	0.00286261	0.00345185	0.00661621	0.00298266	0	0	0	0	0	0	0	0.0396352	0	0	0	0	0	0	0	0	0	0	0	0	0	0	0.00138317	0	0	0	0	0	0	0.0018865	0	0	0	0	0	0.0132655	0.00112159	0	0	0	0
DE_SC_POSS_A	0.0212668	0.0149851	0.00855797	0.365496	0	0.0329935	0.0105741	0.00220057	0.0148971	0	0.0116406	0	0.0171794	0.0023112	0	0.0514181	0	0.00241482	0.0042682	0.000331729	0.00475173	0.027447	0	0	0	0	0	0	0	0	0.0110135	0.0590942	0	0	0.203807	0	0.206734	0.135615	0	0.0261705	0	0.00635773	0	0.00444085	0.00249659	0.00565726	0.00207862	0	0.00541632
DE_SC_TAZ_A	0.015697	0.0030103	0	0.017895	0	0.00281725	0.0412647	0	0.00420468	0	0.00330658	0	0.00309491	0	0.00366772	0	0.00162603	0.00168819	0	0	0	0.0073434	0	0	0.00236531	0	0	0	0	0	0.0011934	0.00347692	0	0	0.00533787	0	0	0.00583697	0.00105497	0.00339128	0	0	0	0.0115573	0.00977272	0	0.143206	0	0
DE_SC_WALL_A	0	0.268962	0	4.00114	0	0.164062	0	0.0140007	1.73569	0	2.72309	0	3.6393	0.212854	0	0.158853	0.0822517	0.131182	0.108519	0.0752903	0.0900189	0.43245	0	0.0299222	0.0300102	0	0	0	0	0	0	1.07867	0	0	0.365203	0	0.0862088	0.335703	0.0132793	0.52949	0	0.125492	0	0.0224402	0.0642395	0.0941833	0.0759867	0	0.0770098
DI_SC_BARRA_A	0.00328145	0.0149859	0.00733908	0.0333663	0	0.0281669	0.00960514	0.00224082	0.00426876	0.0238953	0	0.0248492	0	0	0.00167093	0	0.00141514	0.00095166	0.00910609	0.000939604	0.00706168	0.0125415	0.103651	0	0.0256293	0	0	0.0701381	0	0	0	0.0277944	0.00668729	0	0.0152834	0	0	0.00556551	0.00158143	0.0180166	0.027143	0.0113428	0	0.151381	0	0.00828485	0	0.00629576	0.00719726
DI_SC_BLINKY_A	0.00593924	0.013251	0.00187917	0.0200227	0.0334568	0.0762367	0	0.0127037	0.0163265	0	0.00524033	0.0228987	0	0	0	0	0.00542124	0	0.00491614	0	0.00476112	0.0174579	0	0	0.0160443	0	0	0.134177	0	0	0	0.0196326	0	0	0.0033513	0	0	0.00667255	0.00295828	0.00397708	0.0340341	0.00541354	0	0.00403331	0.00398817	0.0191315	0	0.00442063	0.00800023
DI_SC_DURRA_A	0.00390049	0.00495981	0	0.0481675	0	0.00631603	0.0102234	0.00385842	0.0240377	0.00571569	0.00417873	0.00292118	0	0.00355011	0	0.00686487	0.00257235	0.00196958	0.0421163	0.000875784	0.0285015	0.00334284	0.00158682	0	0.00455991	0	0	0.00503027	0	0	0.00429883	0.12702	0	0	0.0321557	0	0	0	0.00172592	0.0124791	0.00419479	0.0123227	0	0.278901	0.0148056	0.00783473	0	0.00181739	0.00312802
DI_SC_MALOO_A	0.00268925	0.00818671	0	0.0254465	0.0125917	0.0292721	0	0.00174387	0.00928131	0	0.00736784	0.000927907	0.00672153	0	0	0.004288	0.00133772	0.00190584	0.00853527	0	0.00484573	0.0116404	0	0	0	0	0	0	0	0	0.00806149	0.0126557	0	0	0.00641299	0	0.00864002	0.0155724	0.00148955	0.00489775	0.0091139	0.00374802	0	0.0644013	0.00271273	0.00985984	0	0	0.00174557
DI_SC_MIRRI_A	0.021368	0.00452787	0.0014962	0.0224304	0	0.00941034	0.0222757	0.00076562	0.00412561	0	0.00189341	0.00614493	0	0	0.00202749	0	0.00285494	0	0.00178711	0	0.00129681	0.00492848	0	0.030207	0.00234446	0	0	0.0170728	0	0	0	0.0127758	0	0	0.00570483	0	0	0.0694499	0	0.0110029	0.010886	0.00269526	0	0.292258	0	0	0	0	0
DI_SC_PANG_A	0.0197839	0.00890348	0	0.0635531	0.00991957	0.0285036	0.0111445	0.00510328	0.0312011	0.0112969	0.00287183	0.00345456	0	0	0	0.0108172	0	0.00228165	0.00684887	0.00019474	0.00404141	0.023707	0.0310865	0	0.0157477	0	0	0.0182345	0	0	0.00773676	0.0117696	0.00475994	0	0.00954462	0	0	0	0.0020109	0.0143345	0.0029612	0.00611644	0	0.00285136	0.00483959	0.0194881	0	0.0159489	0.00406458
DI_SC_SHIRA_B	0.00631065	0.0103123	0.00220312	0.0250802	0.00285873	0.0332767	0.0142198	0.00400872	0.010862	0.00910265	0.0190589	0.0357825	0	0	0.00197465	0	0.00702638	0.0037939	0.0108623	0.00333027	0.0181578	0.0160375	0.0124194	0	0.0195994	0	0	0.141198	0	0	0	0.0598011	0	0	0.0446739	0	0.00897035	0.0207827	0	0.0351209	0.0312665	0.0126625	0	0.215552	0.00624396	0.0113271	0.00566638	0	0.00522641
DO_SC_BELLA_A	0.027693	0.0235256	0.0187973	0.0300871	0.00913026	0.0837742	0.0393026	0	0.0203206	0.0170554	0.0187668	0.0522702	0	0.0116988	0.00611	0.00281926	0.00687434	0.00261135	0.015298	0.00165865	0.00820369	0.0530398	0	0	0.0174668	0	0	0.132853	0	0	0	0.0289304	0.00716999	0	0.0213939	0	0	0.00747716	0.00554612	0.0200143	0.0378063	0.00520818	0	2.79033	0	0.0422713	0	0	0.00796487
DO_SC_CARA_A	0.00978176	0.0172967	0.00129868	0.0665582	0.0172771	0.0350801	0.0193042	0.000914464	0.0116693	0.00512474	0.00543835	0.0029755	0.00729156	0	0	0.00879392	0.00209417	0.00250639	0.00337504	0	0.00245266	0.00757188	0.000953055	0	0.00901858	0	0	0.0265485	0	0	0.00768481	0.0131406	0	0	0.00818176	0	0.00887555	0.0109102	0.000760233	0.0119484	0.0133409	0.00406498	0	0.183307	0.0111655	0.0131057	0.0116218	0.00603508	0.00215244
DO_SC_CHAR_A	0.00566205	0.0127121	0.0345123	0.231667	0	0.00407414	0	0.00239784	0.0370724	0.164342	0	0.0466756	0	0	0	0	0.0317419	0.00964912	0.196027	0.00779048	0.134971	0.0437339	0.403615	0	0.0289741	0	0	0.151258	0	0	0	1.75803	0	0	0.0909985	0	0	0.0102455	0.00239302	0.103336	0.0210277	0.232669	0	1.06792	0	0.0497668	0.0269741	0.0520156	0.00926861
DO_SC_GASP_A	0	0.0202774	0	0.0530141	0.0192927	0.0520722	0	0.0177442	0.0326398	0.0169917	0.0229736	0.0132293	0	0	0	0	0.0089599	0.00265803	0.00956381	0	0.00861683	0.00990151	0.0382426	0	0.00931299	0	0	0.0134494	0	0	0	0.0679922	0	0	0.0160292	0	0	0	0.0124096	0.0183528	0.00623848	0.00921834	0	0.281082	0.0232542	0.0235746	0	0.0127844	0.00822192
DO_SC_MOET_A	0.001371	0.00786932	0.00552201	0.0163694	0	0.00486587	0.0101095	0	0.00468925	0.0246866	0	0.00396689	0	0	0.00305964	0	0.00453665	0.00666124	0.0201478	0	0.168908	0.00332001	0.0024069	0	0.00602267	0	0	0.0065414	0	0	0	0.134428	0	0	0.0273118	0	0	0	0.00140184	0.00691952	0.00605977	0.0345621	0	0.00461799	0.00826988	0.012928	0.00965004	0.012502	0.00475235
DO_SC_SPIKE_A	0.00236474	0.00616948	0.00435964	0.0495343	0	0.0238967	0.012826	0.00287981	0.0121453	0.0530253	0	0.118269	0	0	0	0	0.00490686	0	0.106435	0.00465049	0.193929	0	0.0559942	0	0.00980707	0	0	0.0379589	0	0	0	0.210368	0	0	0.0704603	0	0	0	0.00450194	0.0145908	0.0522938	0.0112518	0	0.0229964	0	0.0177244	0	0.00754797	0.0212102
FO_SC_RA1_A	0	0.347273	0	1.96845	1.55066	0.605778	0	0	3.02362	0	0.251819	0	0.704769	0.320649	0	0.637612	0.266806	0.140801	0.185109	0.0220815	0.038734	2.01886	0.0301839	0.203516	0.255094	0.405172	0	0	0	0	0.983655	0	0	0	0	0	0	4.84755	0	0.172122	0	0	0	0	1.67894	0	0	0.495945	0.120326
FO_SC_ROXY_A	0	0.020581	0.00270785	0.218759	0.113288	0.0459965	0	0.0078075	0.0977793	0.0497714	0.0400635	0	0.0136406	0	0	0	0.0238021	0.00427002	0.0325102	0.00462001	0.01436	0.0971276	0.209506	0	0.0368302	0	0	0.0192999	0	0	0	0.223976	0	0	0.0199748	0	0	0.0131764	0.00765124	0.0222618	0.0114579	0.027999	0	0.00955886	0.0209846	0.268499	0	0.344902	0.0222617
FO_SC_TIPPY_A	0	0.417202	0.0265935	10.1089	0	0.253111	0	0	27.2795	0	0	0	0	0	0	0	0.14028	0	0.0682053	0	0	1.46119	0	0	0.396764	0.304417	0.134473	0	0.637865	0.390087	0	0	0	0.182894	0	0.158755	0.169593	0.281282	0	0.0672651	0.0643632	0	0	15.7134	0	5.89075	0	0	0.0975027
FO_SC_TODD_A	0	0.255169	0.00633424	3.14216	0.144387	0.365379	0	0.00773198	7.13101	0	0	0	0.410048	0	0	0	0	0	0	0	0	0.60364	0	0	0.257163	0.12117	0.0716125	0	4.25859	0.166317	0	0	0	0.0705498	0	0.0799486	0.344258	0.362968	0	0.0448576	0.198523	0	0	2.40764	0	3.51298	0	0.132093	0.0910383
QU_SC_F43_A	0	0.00239938	0	0.00215683	0	0	0	0	0.00197454	0	0.0018969	0	0.00164109	0	0.000127481	0	0.00118207	0	0	0	0	0	0	0	0	0	0	0	0	0	0	0	0	0	0	0	0	0	0.000323132	0	0	0	0	0.0271705	0.00545232	0	0.00357619	0	0
QU_SC_F44_A	0.0157157	0.00937729	0.00380415	0.00534769	0	0	0.00922202	0.00169325	0.0053711	0	0	0	0	0	0.00186148	0	0.00103912	0	0	0	0	0	0	0	0	0	0	0	0	0	0	0	0	0	0	0	0	0	0	0	0	0	0	0.00291584	0.00224635	0	0	0	0
QU_SC_M40_B	0.0366316	0.0142208	0.00187137	0.0556699	0	0.0233435	0.0355292	0	0.0388188	0	0.00927302	0	0.019987	0.005289	0.0135075	0	0.0357818	0	0.0283848	0.0157455	0.0181556	0.27061	0	0	0.0277203	0	0	0	0	0	0	0.160472	0	0	0.0361283	0	0	0	0.00667274	0.0326088	0.0336701	0.0169817	0	0.0867928	0.00680335	0.0424858	0.0597251	0	0.00835852
QU_SC_M41_A	0.00512224	0.00745117	0.00149512	0.0541297	0	0.022835	0.0180483	0	0.00949306	0	0.00279955	0	0.00296946	0.00217372	0.00172238	0	0.00372972	0.000383042	0.00751175	0.00427863	0.0053051	0.0793499	0	0	0.0100266	0	0	0	0	0	0	0.0830247	0	0	0.0192978	0	0	0	0	0.0254643	0	0.00499308	0	0.0428924	0.00226513	0.00819954	0.00282639	0	0.00200939
QU_SC_M42_A	0.00391105	0.00305741	0	0.035837	0	0.0190923	0.00914425	0	0.00399755	0	0.0060317	0	0.00498593	0	0.00209787	0	0.00570862	0	0.0082812	0.00223241	0.00304709	0.026285	0	0	0.00646125	0	0	0	0	0	0	0.0243539	0	0	0.0102113	0	0	0	0	0.0273289	0	0.00327841	0	0.0518985	0.0136988	0.0170059	0.0089185	0	0
QU_SC_M44_A	0.0924718	0.00826364	0	0.0111051	0	0.0176784	0.089057	0	0.0132116	0	0.0101783	0	0.0138749	0	0.00367136	0	0.00918107	0.00216424	0.00787419	0.00454026	0.00339652	0.0303362	0	0	0.0042502	0	0	0	0	0	0	0.045471	0	0	0.0252494	0	0	0	0	0.0599753	0	0.00503803	0	0.253423	0	0.0112587	0.00661328	0	0
[truncated: 251 more columns]

## Sheet: Scats factors
Sample	Marsupial or placental	Predator species	Sex	Desexed?	Age	Source	Donor	Volume of sample (ml)	Duration of storage at -20°C (days)	Duration of storage at -80°C (days)	Total storage duration (days)
CA_SC_F1_A	Placental	Cat	Female	Entire	Juvenile	Domestic	RSPCA	3	3	58	61
CA_SC_M1_A	Placental	Cat	Male	Entire	Juvenile	Domestic	RSPCA	3	3	58	61
CA_SC_M2_A	Placental	Cat	Male	Entire	Juvenile	Domestic	RSPCA	3	1	58	59
CA_SC_M3_A	Placental	Cat	Male	Entire	Juvenile	Domestic	RSPCA	3	3	57	60
CA_SC_M4_A	Placental	Cat	Male	Entire	Juvenile	Domestic	RSPCA	3	2	57	59
CA_SC_SMUD_A	Placental	Cat	Female	Desexed	Adult	Domestic	G. Cleary	3	2	40	42
DE_SC_ASLAN_A	Marsupial	Devil	Male	Entire	Adult	Captive	DPIPWE TAS	3	3	20	23
DE_SC_BELLA_A	Marsupial	Devil	Female	Entire	Adult	Captive	DPIPWE TAS	3	5	20	25
DE_SC_FLYNN_A	Marsupial	Devil	Female	Entire	Adult	Captive	DPIPWE TAS	2.25	6	1	7
DE_SC_LANCE_A	Marsupial	Devil	Male	Entire	Adult	Captive	DPIPWE TAS	3	6	1	7
DE_SC_MISSY_A	Marsupial	Devil	Female	Entire	Adult	Captive	DPIPWE TAS	3	5	1	6
DE_SC_NIB_A	Marsupial	Devil		Entire	Adult	Captive	Featherdale
DE_SC_NONA_A	Marsupial	Devil		Entire	Adult	Captive	Featherdale
DE_SC_POSS_A	Marsupial	Devil	Male	Entire	Adult	Captive	Featherdale	3	1	38	39
DE_SC_TAZ_A	Marsupial	Devil		Entire	Adult	Captive	Featherdale
DE_SC_WALL_A	Marsupial	Devil	Male	Entire	Adult	Captive	DPIPWE TAS	3	4	20	24
DI_SC_BARRA_A	Placental	Dingo	Male	Desexed	Adult	Domestic	J. Fechner	3	18	39	57
DI_SC_BLINKY_A	Placental	Dingo	Male	Entire	Adult	Domestic	L. Webley	3	8	9	17
DI_SC_DURRA_A	Placental	Dingo	Male	Entire	Adult	Captive	Bargo Sanctuary	3	Unknown	27	?
DI_SC_MALOO_A	Placental	Dingo	Male	Entire	Juvenile	Domestic	L. March	3	4	20	24
DI_SC_MIRRI_A	Placental	Dingo	Female	Entire	Adult	Domestic	P. Page	3	36	40	76
DI_SC_PANG_A	Placental	Dingo	Male	Desexed	Adult	Captive	Bargo Sanctuary	3	Unknown	36	?
DI_SC_SHIRA_B	Placental	Dingo	Female	Entire	Adult	Domestic	J. Fechner	3	18	40	58
DO_SC_BELLA_A	Placental	Dog	Female	Desexed	Adult	Domestic	M. Weerakoon	3	2	39	41
DO_SC_CARA_A	Placental	Dog	Female	Desexed	Adult	Domestic	J. Carthey	3	0	27	27
DO_SC_CHAR_A	Placental	Dog	Male	Desexed	Juvenile	Domestic	H. Griffin	3	3	33	36
DO_SC_GASP_A	Placental	Dog	Male	Desexed	Adult	Domestic	W. Gleen	3	1	9	10
DO_SC_MOET_A	Placental	Dog	Male	Desexed	Adult	Domestic	L. Ralph	3	1	39	40
DO_SC_SPIKE_A	Placental	Dog	Male	Desexed	Adult	Domestic	C. Price	3	0	39	39
FO_SC_RA1_A	Placental	Fox	Unknown	Entire	Unknown	Wild	R. Ali	3	0	0	0
FO_SC_ROXY_A	Placental	Fox	Female	Desexed	Adult	Domestic	S. Dewdney	3	0	1	1
FO_SC_TIPPY_A	Placental	Fox	Female	Entire	Juvenile	Captive	Jirrahlinga	3	0	0	0
FO_SC_TODD_A	Placental	Fox	Unknown	Desexed	Adult	Captive	Jirrahlinga	3	0	0	0
QU_SC_F43_A	Marsupial	Tiger quoll	Female	Entire	Adult	Captive	Featherdale	3	1	38	39
QU_SC_F44_A	Marsupial	Tiger quoll	Female	Entire	Unknown	Captive	Featherdale	3	1	39	40
QU_SC_M40_B	Marsupial	Tiger quoll	Male	Entire	Adult	Captive	Featherdale	3	1	39	40
QU_SC_M41_A	Marsupial	Tiger quoll	Male	Entire	Adult	Captive	Featherdale	3	1	40	41
QU_SC_M42_A	Marsupial	Tiger quoll	Male	Entire	Adult	Captive	Featherdale	3	1	39	40
QU_SC_M44_A	Marsupial	Tiger quoll	Male	Entire	Adult	Captive	Featherdale	3	1	38	39

## Sheet: Bedding
Peak #	1	2	3	4	5	6	7	8	9	11	12	13	14	15	16	17	18	19	20	21	22	23	24	25	26	27	28	29	30	31	32	33	34	35	36	37	38	39	40	41	42	43	44	45	46	47	48	49	50
CA_BE_ALFIE_A	0	0	0	0	0	0	0	0	0	0	0	0	0	0	0	0	0	0	0	0	0	0	0	0	0	0	0	0	0	0	0	0	0	0	0	0	0	0	0	0	0	0	0	0	0	0	0	0	0
CA_BE_EYES_A	0	0	0	0	0	0	0	0	0	0	0	0	0	0	0	0	0	0	0	0	0	0	0	0	0	0	0	0	0	0	0	0	0	0.033491	0	0	0	0.02173	0	0	0	0	0	0	0	0	0	0	0
CA_BE_MIA_A	0	0	0	0	0	0	0	0	0	0	0	0	0	0	0	0	0	0	0	0	0	0	0	0.022711	0	0	0	0	0	0	0	0	0	0	0	0	0	0	0	0	0	0	0	0	0	0	0	0	0
CA_BE_PORR_B	0	0.0704324	0	0.0100067	0	0	0	0.0433822	0	0	0	0	0	0	0	0	0	0	0	0	0	0	0	0	0	0	0	0	0	0	0	0	0	0	0	0	0	0	0	0	0	0	0	0	0	0	0	0	0
CA_BE_SKANK_A	0.00632645	0	0	0.0262095	0.00143217	0.0235387	0	0	0	0	0	0	0	0	0	0	0	0	0	0	0	0	0.00328922	0	0	0	0	0	0	0	0	0	0	0	0.00733833	0	0.00426798	0	0	0	0	0	0	0	0	0	0	0	0
DE_BE_BELLA_A	0.0373235	0	0	0	0.00632055	0.0115307	0	0	0	0	0	0.0411234	0	0.021483	0.00501946	0	0	0	0	0	0	0	0	0	0.0202072	0	0	0	0	0.0240459	0	0	0	0	0.00371588	0	0.00368482	0	0	0	0.0472508	0	0	0	0	0	0	0	0.0203832
DE_BE_FLYNN_A	0	0	0.0100847	0	0	0	0	0	0	0.0275449	0	0.00811128	0	0.0313877	0.0451604	0	0	0	0	0	0	0	0	0	0	0	0	0	0.00374252	0	0.00865839	0	0	0	0	0	0	0	0	0	0.0112899	0	0.00503355	0	0	0	0	0	0.00664933
DE_BE_LANCE_A	0.0288752	0	0.00961269	0	0	0	0	0	0	0	0	0	0	0	0	0	0	0	0	0	0	0	0	0	0.0059423	0	0	0	0	0	0	0	0	0	0	0	0	0	0.0218067	0	0.017806	0	0	0	0	0	0	0	0.00925117
DE_BE_M1_B	0	0.0362046	0	0	0	0	0	0.0231865	0	0	0	0	0	0	0.00575361	0	0	0	0	0	0	0	0.00389205	0	0	0	0	0	0	0	0	0	0	0	0	0	0	0	0	0	0	0	0	0	0	0	0	0	0
DE_BE_NIB_B	0	0.344593	0	0	0.00321608	0	0	0.196916	0	0	0	0	0.0109291	0.00698199	0	0	0	0	0	0	0	0	0.0675387	0	0.00579324	0	0	0	0	0.0457267	0	0	0	0	0.0280184	0	0.0541159	0	0.122791	0	0	0	0	0	0	0	0	0	0
DE_BE_NONA_A	0.0778687	0	0	0	0.161425	0.408035	0	0	0	0	0	0	0	0.073618	0	0	0	0	0	0.0497153	0	0	0.0270385	0	0	0	0	0	0	0	0	0	0	0	0.0888377	0	0	0	1.6127	0	0	0	0	0	0	0	0	0	0
DE_BE_TAZ_A	0	0	0	0.0366357	0.0083565	0	0	0	0	0	0	0	0.0145588	0	0.0126366	0	0	0	0	0	0	0	0.0353873	0	0	0	0	0	0	0.0360544	0	0	0	0	0.0115262	0	0.0419824	0	0.0320401	0	0	0	0	0	0	0	0	0	0
DE_BE_UNKN_A	0.0251501	0	0	0	0.00369339	0	0	0	0	0	0	0.0262507	0	0.0246764	0.00387372	0	0	0	0	0	0	0	0	0	0.0164736	0	0	0	0	0.0124942	0	0	0	0	0.00102604	0	0.00259221	0	0	0	0.0600998	0	0	0	0	0.00442307	0	0	0.0258899
DE_BE_WALL_A	0.0946874	0	0.0418123	0	0.0179961	0.0260004	0	0	0	0	0	0.0163115	0	0	0.00695308	0.00695308	0	0	0	0	0	0	0.00487547	0	0.0253277	0	0	0	0	0	0	0	0	0	0	0	0.00934746	0.00552592	0	0	0.155414	0	0	0	0	0	0	0	0.0704474
DI_BE_BARRA_A	0	1.7109	0	0	0.0226285	0	0	0.940555	0	0	0	0	0.165627	0	0	0	0	0	0	0.0636845	0	0	0.0166957	0	0	0	0	0	0	0	0	0	0.0699169	0	0.0823179	0	0	0.111946	0	0	0	0	0	0.225324	0	0.15803	0	0	0.123785
DI_BE_BLINKY_A	0	0	0	0	0	0	0	0	0	0	0	0	0	0	0	0	0.0399586	0.0252524	0	0	0	0	0	0.0466729	0.02124	0	0	0	0	0	0	0	0.018831	0.0457396	0	0.0285836	0	0.0704965	0	0	0.112677	0	0	0	0	0.0052922	0.0227356	0	0.0252042
DI_BE_DURRA_A	0	0	0	0	0	0	0	0.00472344	0	0	0	0	0	0	0	0	0	0	0	0	0	0	0	0	0	0	0	0	0	0	0	0	0	0	0	0	0	0	0	0	0	0	0	0	0	0	0	0	0
DI_BE_MALOO_A	0	0	0	0	0	0	0	0	0	0	0	0	0	0	0	0	0	0	0	0	0	0	0	0	0	0	0	0	0	0	0	0	0	0	0	0	0	0	0	0	0	0	0	0	0	0	0	0	0
DI_BE_MIRRI_B	0	0.164758	0	0	0	0	0	0.0591332	0	0	0	0	0	0	0	0	0	0	0	0	0	0	0	0	0	0	0	0	0	0	0	0	0	0	0	0	0	0	0	0	0	0	0	0	0	0	0	0	0.00728843
DI_BE_PANG_A	0.0121335	0	0	0	0	0	0	0	0	0	0	0	0	0	0	0	0	0	0	0	0	0	0	0	0.00869156	0	0	0	0	0	0	0	0	0	0	0	0	0.00535547	0	0	0	0	0	0	0	0.00342732	0	0	0
DI_BE_SHIRA_A	0.010858	0	0	0	0.00733284	0.0115736	0	0.0110887	0	0	0	0	0.0366491	0	0	0	0	0	0	0.0173916	0	0	0.00757927	0	0	0	0	0	0	0	0	0	0	0	0.0216306	0	0	0.0238053	0	0	0	0	0	0.0390267	0	0.0274081	0	0	0
DO_BE_CARA_A	0	0	0	0	0	0	0	0.0163987	0	0	0	0	0	0	0	0	0	0	0	0	0	0	0.00320056	0	0.00907444	0	0	0	0	0	0	0	0	0	0.00993284	0	0	0	0	0	0	0	0	0	0	0	0	0	0
DO_BE_CHAR_A	0.0315083	0	0	0	0.022408	0	0.140128	0	0	0	0.173021	0	0	0	0	0	0	0	0	0	0	0	0	0	0	0	0	0	0	0	0	0	0	0	0.00581259	0	0.0132818	0	0	0	0	0	0	0	0	0	0	0	0
DO_BE_GASP_B	0	0.173351	0	0	0	0	0	0.0650733	0	0	0	0	0	0	0	0	0	0	0	0	0	0	0	0	0	0	0	0	0	0	0	0	0	0	0	0	0	0	0	0	0	0	0	0	0	0	0	0	0
DO_BE_MOET_B	0	0.208619	0	0	0	0	0	0.145111	0	0	0	0	0	0	0	0	0	0	0	0	0	0	0	0	0	0	0	0	0	0	0	0	0	0	0	0	0	0	0	0	0	0	0	0	0	0	0	0	0
DO_BE_SPIKE_A	0.0385826	0	0	0.276782	0.0228376	0.0291865	0	0	0	0	0	0	0	0	0	0	0	0	0	0	0	0.0826015	0.00771824	0	0.0203494	0	0	0	0	0	0	0	0	0	0.0754154	0	0	0	0	0	0	0	0	0	0	0	0	0	0
DO_BE_WAND_A	0.00538282	0	0	0.0133976	0.00335472	0.00774881	0	0	0	0	0	0	0	0	0	0	0	0	0	0	0	0.0467251	0.0038262	0	0	0	0	0	0	0	0	0	0	0	0.0178795	0	0	0	0	0	0	0	0	0	0	0	0	0	0
FO_BE_JIR1_A	0	0	0	0	0	0	0	0	0	0	0	0	0	0	0	0.00422526	0	0	0	0	0	0	0	0	0	0	0.00801433	0	0	0	0	0	0	0	0	0	0	0	0	0	0.0105546	0	0	0	0	0	0	0	0.00475727
FO_BE_JIR2_A	0	0	0	0	0	0	0	0	0	0	0	0	0	0	0	13.864	0	0	0.0701682	0	0.298482	0	0	0	0	0	0.893983	0	0	0	0	0.0257996	0	0	0	0	0	0	0	0	0	0.00781556	0	0	0	0	0	0.307142	0
FO_BE_ROXY_A	0	0	0	0	0	0.00104334	0	0	0	0	0	0	0	0	0	0	0	0	0	0	0	0	0	0	0.0107471	0	0.0811161	0	0	0	0	0	0	0	0	0	0	0	0	0	0.0142828	0	0	0	0	0	0	0	0.0142471
QU_BE_F1_A	0	0	0	0	0	0	0	0	0	0	0	0	0	0	0	0	0	0	0	0	0	0	0	0	0	0	0	0	0	0	0	0	0	0	0	0	0	0	0	0	0	0	0	0	0	0	0	0	0
QU_BE_F2_A	0.0523876	0	0	0	0.0604517	0.109866	0	0	0	0	0	0	0	0	0	0	0	0	0	0	0	0	0	0	0	0	0	0	0	0.107865	0	0	0	0	0	0	0.0451553	0	0	0	0	0	0	0	0	0	0	0	0
QU_BE_M2_A	0	0	0	0	0.0449439	0.00796271	0	0	0	0	0	0.0469714	0	0	0.0921261	0	0	0	0	0	0	0	0	0	0	0	0	0	0	0	0	0	0	0	0.0253123	0	0	0	0	0	0	0	0	0	0	0	0	0	0
QU_BE_M3_B	0	0.247329	0	0	0.0301649	0.0267029	0	0.224151	0	0	0	0	0	0	0.0221432	0	0	0	0	0	0	0	0	0	0	0	0	0	0	0.0216285	0	0	0	0	0.00896282	0	0.00997838	0	0	0	0	0	0	0	0	0	0	0	0
QU_BE_M4_A	0	0	0	0.0105015	0.00459562	0.00406701	0	0	0	0	0	0	0	0	0.0066241	0	0	0	0	0	0	0	0.0011422	0	0	0	0	0	0	0	0	0	0	0	0.0134387	0	0.00704081	0	0	0	0	0	0	0	0	0	0	0	0
QU_BE_M5_A	0.0314631	0	0	0	0	0	0	0	0	0	0	0	0	0	0	0	0	0	0	0	0	0	0	0	0	0	0	0	0	0	0	0	0	0	0	0	0	0	0	0	0	0	0	0	0	0	0	0	0
[truncated: 224 more columns]

## Sheet: Bedding factors
Sample	Marsupial or placental	Predator species	Sex	Desexed?	Age	Source	Donor	Volume of sample (ml)	Duration of storage at -20°C (days)	Duration of storage at -80°C (days)	Total storage duration (days)
CA_BE_ALFIE_A	Placental	Cat	Male	Desexed	Adult	Domestic	P. Dajuk	3	6	29	35
CA_BE_EYES_A	Placental	Cat	Male	Desexed	Adult	Domestic	J. Bromley	3	4	30	34
CA_BE_MIA_A	Placental	Cat	Female	Desexed	Adult	Domestic	D. Oyama	3	3	18	21
CA_BE_PORR_B	Placental	Cat	Female	Desexed	Adult	Domestic	Potts family	3	1	32	33
CA_BE_SKANK_A	Placental	Cat	Female	Desexed	Adult	Domestic	P. Banks	3	6	26	32
DE_BE_BELLA_A	Marsupial	Devil	Female	Entire	Adult	Captive	DPIPWE TAS	3	6	2	8
DE_BE_FLYNN_A	Marsupial	Devil	Female	Entire	Adult	Captive	DPIPWE TAS	3	6	1	7
DE_BE_LANCE_A	Marsupial	Devil	Male	Entire	Adult	Captive	DPIPWE TAS	3	6	1	7
DE_BE_M1_B	Marsupial	Devil	Male	Entire	Adult	Captive	Featherdale	2.25	6	26	32
DE_BE_NIB_B	Marsupial	Devil	Male	Entire	Adult	Captive	Featherdale	3	93	31	124
DE_BE_NONA_A	Marsupial	Devil	Male	Entire	Adult	Captive	Featherdale	3	72	30	102
DE_BE_TAZ_A	Marsupial	Devil	Male	Entire	Adult	Captive	Featherdale	3	107	5	112
DE_BE_UNKN_A	Marsupial	Devil	Female	Entire	Adult	Captive	DPIPWE TAS	3	6	4	10
DE_BE_WALL_A	Marsupial	Devil	Male	Entire	Adult	Captive	DPIPWE TAS	3	6	1	7
DI_BE_BARRA_A	Placental	Dingo	Male	Desexed	Adult	Domestic	J. Fechner	3	6	31	37
DI_BE_BLINKY_A	Placental	Dingo	Male	Entire	Adult	Domestic	L. Webley	3	30	6	36
DI_BE_DURRA_A	Placental	Dingo	Male	Entire	Adult	Captive	Bargo Sanctuary	3	Unknown	21	Unknown
DI_BE_MALOO_A	Placental	Dingo	Male	Entire	Juvenile	Domestic	L. March	3	0	19	19
DI_BE_MIRRI_B	Placental	Dingo	Female	Entire	Adult	Domestic	P. Page	3	18	34	52
DI_BE_PANG_A	Placental	Dingo	Male	Desexed	Adult	Captive	Bargo Sanctuary	3	Unknown	18	Unknown
DI_BE_SHIRA_A	Placental	Dingo	Female	Entire	Adult	Domestic	J. Fechner	3	5	31	36
DO_BE_CARA_A	Placental	Dog	Female	Desexed	Adult	Domestic	J. Carthey	3	1	29	30
DO_BE_CHAR_A	Placental	Dog	Male	Desexed	Juvenile	Domestic	H. Griffin	3	7	18	25
DO_BE_GASP_B	Placental	Dog	Male	Desexed	Adult	Domestic	W. Gleen	3	0	34	34
DO_BE_MOET_B	Placental	Dog	Male	Desexed	Adult	Domestic	L. Ralph	3	2	35	37
DO_BE_SPIKE_A	Placental	Dog	Male	Desexed	Adult	Domestic	C. Price	3	0	31	31
DO_BE_WAND_A	Placental	Dog	Female	Desexed	Adult	Domestic	C. Price	3	0	30	30
FO_BE_JIR1_A	Placental	Fox	Female	Desexed	Adult	Captive	Jirrahlinga	3	4	0	4
FO_BE_JIR2_A	Placental	Fox	Female	Entire	Juvenile	Captive	Jirrahlinga	3	14	0	14
FO_BE_ROXY_A	Placental	Fox	Female	Desexed	Adult	Domestic	S. Dewdney	3	0	4	4
QU_BE_F1_A	Marsupial	Tiger quoll	Female	Entire	Adult	Captive	Featherdale	3	1	34	35
QU_BE_F2_A	Marsupial	Tiger quoll	Female	Entire	Adult	Captive	Featherdale	3	6	26	32
QU_BE_M2_A	Marsupial	Tiger quoll	Male	Entire	Adult	Captive	Featherdale	3	1	23	24
QU_BE_M3_B	Marsupial	Tiger quoll	Male	Entire	Adult	Captive	Featherdale	3	1	31	32
QU_BE_M4_A	Marsupial	Tiger quoll	Male	Entire	Adult	Captive	Featherdale	3	6	25	31
QU_BE_M5_A	Marsupial	Tiger quoll	Male	Entire	Adult	Captive	Featherdale	3	6	25	31
